# Supplementary material for: Synthesis, Crystal Structure, Theoretical Calculations, Antibacterial Activity, Electrochemical Behavior, and Molecular Docking of Ni(II) and Cu(II) Complexes with Pyridoxal-Semicarbazone
Source: Molecules. 2022 Sep 26;27(19):6322. doi: 10.3390/molecules27196322 (PMC9570950; doi:10.3390/molecules27196322)
Supplement: Supplementary file 1 [file molecules-27-06322-s001.zip]

Archive with 1 entries (1 files):
- molecules-1926221-supplementary.pdf
